# Supplementary material for: Isolation, Total Synthesis and Anti-Diabetic Activity of Filiforidine from Cassytha filiformis
Source: Molecules. 2025 Dec 12;30(24):4763. doi: 10.3390/molecules30244763 (PMC12736250; doi:10.3390/molecules30244763)
Supplement: Supplementary file 1 [file molecules-30-04763-s001.zip]

Archive with 1 entries (1 files):
- molecules-4006965-supplementary.pdf
